# Supplementary material for: Serum Metabolites Associated with Muscle Hypertrophy after 8 Weeks of High- and Low-Load Resistance Training
Source: Metabolites. 2023 Feb 24;13(3):335. doi: 10.3390/metabo13030335 (PMC10058868; doi:10.3390/metabo13030335)
Supplement: Supplementary file 1 [file metabolites-13-00335-s001.zip]

Archive with 1 entries (1 files):
- metabolites-2132909-supplementary.pdf
